# Supplementary material for: Unique Duplication of trnN in Odontoptilum angulatum (Lepidoptera: Pyrginae) and Phylogeny within Hesperiidae
Source: Insects. 2021 Apr 14;12(4):348. doi: 10.3390/insects12040348 (PMC8070526; doi:10.3390/insects12040348)
Supplement: Supplementary file 1 [file insects-12-00348-s001.zip]

Archive with 6 entries (6 files):
- Fig. S1.tif
- Fig. S2.tif
- Fig. S3.tif
- Fig. S4.tif
- Fig.S5.tif
- Fig.S6.tif
